# Supplementary material for: Study on the Polymer Morphology and Electro-Optical Performance of Acrylate/Epoxy Resin-Based Polymer-Stabilized Liquid Crystals Based on Stepwise Photopolymerization
Source: Polymers (Basel). 2024 Aug 29;16(17):2446. doi: 10.3390/polym16172446 (PMC11398129; doi:10.3390/polym16172446)
Supplement: Supplementary file 1 [file polymers-16-02446-s001.zip]

Archive with 1 entries (1 files):
- polymers-3167868-supplementary.pdf
